# Supplementary material for: Host depletion kits improve microbiome analyses in environmental samples: seagrass as a test case
Source: ISME Commun. 2026 Mar 28;6(1):ycag082. doi: 10.1093/ismeco/ycag082 (PMC13236103; doi:10.1093/ismeco/ycag082)
Supplement: Supplementary_material_ycag082 [file supplementary_material_ycag082.zip]

Archive with 2 entries (2 files):
- Supplementary_Data_Revision_ycag082.xlsx
- Supplementary_Protocols_ycag082.pdf
