# Supplementary material for: Host depletion kits improve microbiome analyses in environmental samples: seagrass as a test case
Source: ISME Commun. 2026 Mar 28;6(1):ycag082. doi: 10.1093/ismeco/ycag082 (PMC13236103; doi:10.1093/ismeco/ycag082)
Supplement: Supplementary_material_ycag082 [file supplementary_material_ycag082.zip › Supplementary_Data_Revision_ycag082.xlsx]

## Sheet: Overview
Supplementary Experiment SE	Mock community experiment.
Supplementary Figure S1	Sampling scheme.
Supplementary Table S2	Sample specifications.
Supplementary Table and Figure S3	Rarefaction.
Supplementary Table S4	Kruskal-Wallis test for alpha diversities.
Supplementary Table S5	PERMUTEST and PERMANOVA.
Supplementary Figure S6	DESeq2 - differential abundance analysis.
Supplementary Figure S7	DESeq2 - differential abundance analysis for the filtered data.
Supplementary Table S8	Metagenomic reads mapped to the SILVA SSU rRNA database.
Supplementary Table S9	Metagenomic reads mapped to Z. marina.
Supplementary Table S10	Metagenomic reads mapped to both available Zostera genomes.
Supplementary Table S11	Kruskal-Wallis test for read counts.
Supplementary Table S12	GTDB-Tk summary of all MAGs.
Supplementary Table S13	CheckM summary of all MAGs.
Supplementary Table S14	Representative species for phylogenetic tree.
Supplementary Table S15	Coverage information of all MAGs.
Supplementary Table S16	Relative abundance of all MAGs.
Supplementary Table S17	Percentage of reads mapped from each assembly to all read sets.
Supplementary Table S18	General reads statistics.
Supplementary Table S19	General MAG statistics.
note:	Table description included at each slide.

## Sheet: SE
a)																						b)	Species	Gram +/ Gram -	Theoretical 16S composition (%)
																							Pseudomonas aeruginosa	G-	4.2
																							Escherichia coli	G-	10.1
																							Salmonella enterica	G-	10.4
																							Lactobacillus fermentum	G+	18.8
																							Enterococcus faecalis	G+	9.9
																							Staphylococcus aureus	G+	15.5
																							Listeria monocytogenes	G+	14.1
																							Bacillus subtilis	G+	17.4
																							Saccharomyces cerevisiae	NA	NA
																							Cryptococcus neoformans	NA	NA

## Sheet: S2
PowerSoil		NEB Next		QIAamp		HostZero
Sample	DNA conc. [ng/µl]	Sample	DNA conc. [ng/µl]	Sample	DNA conc. [ng/µl]	Sample	DNA conc. [ng/µl]
1R	22	NBR1	6.7	QIR1	0.2	HZR1	0.1
2R	12.5	NBR2	7.2	QIR2	0.4	HZR2	0.3
3R	11.5	NBR3	37.8	QIR3	0.2	HZR3	< 0.1 (out of range)
4R	19	NBR4	6.2	QIR4	0.3	HZR4	0.1
5R	22	NBR5+6	15	QIR5	0.4	HZR5	0.2
6R	34.2			QIR6	0.4	HZR6	1.9
7R	17.7	NBR7	2.9	QIR7	0.6	HZR7	0.3
8R	33.8	NBR8	5.9	QIR8	0.5	HZR8	0.3
9R	28.4	NBR9	1.4	QIR9	0.3	HZR9	< 0.1 (out of range)
10R	22	NBR10	0.8	QIR10	0.8	HZR10	0.4
11R	34.8	NBR11	4.1	QIR11	0.4	HZR11	0.2
12R	36.2	NBR12	92.2	QIR12	0.5	HZR12	0.1
13R	24.2	NBR13	44	QIR13	0.4	HZR13	0.2
14R	112	NBR14	7.4	QIR14	0.6	HZR14	0.2
15R	20.4	NBR15	1.8	QIR15	0.4	HZR15	0.2
16R	23.6	NBR16	16.7	QIR16	0.7	HZR16	0.3
17R	20.4	NBR17	2.7	QIR17	0.3	HZR17	0.1
18R	21.6	NBR18	7.9	QIR18	0.4	HZR18	0.3
19R	8.9	NBR19	11.8	QIR19	0.5	HZR19	0.3
20R	22	-	-	-	-	-	-
21R	7.2	NBR21	14.3	QIR21	0.7	HZR21	0.2
22R	21	NBR22	22	QIR22	0.5	HZR22	0.2
23R	15.5	NBR23	4.3	QIR23	0.3	HZR23	< 0.1 (out of range)
24R	14.9	NBR24	26.8	QIR24	0.6	HZR24	0.3
25R	30.6	NBR25	13.3	QIR25	0.5	HZR25	< 0.1 (out of range)
average	25.46		15.36		0.45		0.31

## Sheet: S3
sample	read_counts
NBR15	374
HZR9	722
NBR19	5451
HZR6	5627
NBR10	6271
NBR11	6280
NBR18	6323
NBR12	6423
QIR5	6672
NBR7	7086
HZR7	7215
NBR8	7980
5R	8261
1R	8541
3R	8958
HZR8	9102
NBR9	9294
HZR14	9299
8R	9354
QIR4	9404
HZR4	9406
7R	9421
HZR13	9516
NBR21	9583
NBR5+6	9701
HZR10	9909
6R	9921
21R	9933
QIR1	10173
HZR11	10426
HZR15	10567
NBR4	10612
QIR6	10887
HZR21	10975
NBR16	11029
11R	11098
13R	11198
HZR12	11259
HZR5	11285
NBR13	11355
16R	11595
NBR2	11596
HZR3	11672
2R	11705
HZR16	11940
4R	12087
NBR3	12262
NBR22	12326
10R	12601
HZR17	12628
NBR17	12708
QIR2	12766
QIR9	13021
QIR24	13100
HZR25	13333
NBR14	13859
HZR2	14044
23R	14077
HZR18	14123
12R	14418
HZR1	14708
QIR18	14780
HZR23	14882
NBR24	15028
15R	15522
QIR3	15555
QIR25	15610
24R	15683
HZR19	15789
22R	16021
QIR19	16053
QIR7	16149
QIR17	16289
9R	16524
25R	16554
NBR1	16643
QIR21	16680
14R	16730
NBR23	16848
QIR16	17125
20R	17179
NBR25	17309
17R	17391
19R	17443
QIR8	17643
QIR10	17768
QIR13	18084
HZR24	18125
QIR22	18243
18R	18264
QIR23	18589
QIR11	19016
HZR22	21060
QIR15	21082
QIR12	21471
QIR14	23189

## Sheet: S4
a)									b)									c)

## Sheet: S5
a)										c)
b)										d)

## Sheet: S6
a)
[truncated: 1 more columns]

## Sheet: S7
a)																																																	b)

## Sheet: S8
Sample	Eukaryotic reads	Archaeplastida reads	Z. marina reads	Bacterial reads	Unassembled reads	Input PE-reads	Mapping ratio
7R	38782	29871	22618	9873	67077	29690295	0.0017
10R	67203	56212	42192	16984	111554	37191544	0.00235
16R	59448	48334	35726	28610	125143	53708445	0.00169
21R	5428	1551	1142	3145	12278	24759495	0.00035
22R	117868	97734	75112	23759	186791	45101277	0.00326
NBR7	85856	71437	48315	21526	143302	57040732	0.00195
NBR10	103348	86177	61416	28137	172394	64265209	0.00212
NBR16	67187	54923	36360	26149	127237	47974471	0.00201
NBR21	141815	125059	91896	39832	231733	81810281	0.00231
NBR22	101465	85703	62078	30903	171733	59609503	0.0023
QIR7	18582	14295	10616	21909	55300	32624796	0.00127
QIR10	22617	18116	12972	29549	74675	45967978	0.00116
QIR 16	13375	9795	6965	20829	51915	31298394	0.00111
QIR 21	33094	28702	21314	20839	73762	35800924	0.00155
QIR 22	26646	22767	16061	23893	70140	34744296	0.00149
HZR7	2468	1900	1458	23972	37506	33806248	0.00079
HZR 10	1569	1238	944	19815	33709	30619644	0.0007
HZR 16	1460	1063	805	19604	35919	29167547	0.00073
HZR 21	3742	3233	2477	15828	30733	26405345	0.00075
HZR 22	2973	2343	1820	27749	50743	38945521	0.00079

## Sheet: S9
sample	ID	% Dups	% GC	Average Read Length	Median Read Length	% Failed	M Seqs	% mapped to Z.marina
7R	JMF_2404_07_0101.interleave	0.159	0.41	92bp	100bp	0	59.4	0.166667
	JMF_2404_07_0101.noref_95.interleave	0.142	0.42	92bp	100bp	0	49.5
10R	JMF_2404_07_0104.interleave	0.177	0.42	94bp	100bp	0.09	74.4	0.231183
	JMF_2404_07_0104.noref_95.interleave	0.149	0.44	94bp	100bp	0.09	57.2
16R	JMF_2404_07_0110.interleave	0.177	0.44	91bp	100bp	0.09	107.4	0.160149
	JMF_2404_07_0110.noref_95.interleave	0.16	0.45	91bp	100bp	0.09	90.2
21R	JMF_2404_07_0115.interleave	0.19	0.41	93bp	100bp	0	49.5	0.00808081
	JMF_2404_07_0115.noref_95.interleave	0.19	0.41	93bp	100bp	0	49.1
22R	JMF_2404_07_0116.interleave	0.209	0.43	92bp	100bp	0	90.2	0.304878
	JMF_2404_07_0116.noref_95.interleave	0.17	0.45	92bp	100bp	0	62.7
NBR7	JMF_2404_07_0175.interleave	0.175	0.43	96bp	100bp	0.09	114.1	0.179667
	JMF_2404_07_0175.noref_95.interleave	0.153	0.44	96bp	100bp	0.09	93.6
NBR10	JMF_2404_07_0178.interleave	0.188	0.44	96bp	100bp	0	128.5	0.202335
	JMF_2404_07_0178.noref_95.interleave	0.162	0.45	96bp	100bp	0	102.5
NBR16	JMF_2404_07_0184.interleave	0.17	0.45	97bp	100bp	0	95.9	0.179353
	JMF_2404_07_0184.noref_95.interleave	0.143	0.46	96bp	100bp	0	78.7
NBR21	JMF_2404_07_0188.interleave	0.181	0.44	97bp	100bp	0	163.6	0.207824
	JMF_2404_07_0188.noref_95.interleave	0.151	0.45	97bp	100bp	0	129.6
NBR22	JMF_2404_07_0189.interleave	0.178	0.42	97bp	100bp	0	119.2	0.217282
	JMF_2404_07_0189.noref_95.interleave	0.15	0.44	97bp	100bp	0	93.3
QIR7	JMF_2404_07_0199.interleave	0.215	0.46	96bp	100bp	0	65.2	0.0582822
	JMF_2404_07_0199.noref_95.interleave	0.214	0.46	96bp	100bp	0	61.4
QIR10	JMF_2404_07_0202.interleave	0.159	0.47	96bp	100bp	0	91.9	0.0522307
	JMF_2404_07_0202.noref_95.interleave	0.155	0.48	96bp	100bp	0	87.1
QIR16	JMF_2404_07_0208.interleave	0.131	0.49	96bp	100bp	0	62.6	0.0479233
	JMF_2404_07_0208.noref_95.interleave	0.128	0.49	96bp	100bp	0	59.6
QIR21	JMF_2404_07_0212.interleave	0.175	0.47	96bp	100bp	0	71.6	0.0949721
	JMF_2404_07_0212.noref_95.interleave	0.167	0.47	96bp	100bp	0	64.8
QIR22	JMF_2404_07_0213.interleave	0.161	0.46	98bp	100bp	0	69.5	0.0935252
	JMF_2404_07_0213.noref_95.interleave	0.154	0.46	98bp	100bp	0	63
HZR7	JMF_2404_07_0223.interleave	0.261	0.5	92bp	100bp	0	67.6	0.00739645
	JMF_2404_07_0223.noref_95.interleave	0.262	0.5	92bp	100bp	0	67.1
HZR10	JMF_2404_07_0226.interleave	0.167	0.48	95bp	100bp	0	61.2	0.00490196
	JMF_2404_07_0226.noref_95.interleave	0.167	0.48	95bp	100bp	0	60.9
HZR16	JMF_2404_07_0232.interleave	0.146	0.49	90bp	100bp	0	58.3	0.0051458
	JMF_2404_07_0232.noref_95.interleave	0.146	0.49	90bp	100bp	0	58
HZR21	JMF_2404_07_0236.interleave	0.15	0.48	93bp	100bp	0	52.8	0.0151515
	JMF_2404_07_0236.noref_95.interleave	0.149	0.49	93bp	100bp	0	52
HZR22	JMF_2404_07_0237.interleave	0.163	0.47	93bp	100bp	0	77.9	0.00770218
	JMF_2404_07_0237.noref_95.interleave	0.163	0.47	93bp	100bp	0	77.3

[truncated: 10 more sheets: S10, S11, S12, S13, S14, S15, S16, S17, S18, S19]
